# Supplementary material for: Novel Selective Estrogen Receptor Modulator Ameliorates Murine Colitis
Source: Int J Mol Sci. 2019 Jun 20;20(12):3007. doi: 10.3390/ijms20123007 (PMC6627219; doi:10.3390/ijms20123007)
Supplement: Supplementary file 1 [file ijms-20-03007-s001.zip]

Archive with 5 entries (4 files):
- Polari et al supplementary figures.pptx
- __MACOSX/
- __MACOSX/._Polari et al supplementary figures.pptx
- Supplementary table 1.docx
- __MACOSX/._Supplementary table 1.docx
